# Supplementary material for: Nanoflower-like P-doped Nickel Oxide as a Catalytic Counter Electrode for Dye-Sensitized Solar Cells
Source: Nanomaterials (Basel). 2022 Nov 17;12(22):4036. doi: 10.3390/nano12224036 (PMC9692408; doi:10.3390/nano12224036)
Supplement: Supplementary file 1 [file nanomaterials-12-04036-s001.zip]

Archive with 1 entries (1 files):
- nanomaterials-1974275-supplementary.pdf
